# Supplementary material for: Test–retest reliability and sensitivity of horizontal jump inter-limb asymmetry in youth soccer players across maturity stages
Source: PLoS One. 2026 Jun 22;21(6):e0341344. doi: 10.1371/journal.pone.0341344 (PMC13286214; doi:10.1371/journal.pone.0341344)
Supplement: S1 Data — (XLSX) [file pone.0341344.s001.xlsx]

## Sheet: Pre-PHV
N	Age (yrs)	Height (cm)	BM (kg)	BF (°/°)	PHV	APHV (yrs)
							UNILATERAL
							RL		LL
							T1	T2	T1	T2	Asymmetry T1 (°/°)	Asymmetry T1 (°/°)
1	9.00278	127	27.6	5.8368	-3.86975	12.8725	20	21	10	12	33.3333	27.2727
2	9.86389	135	31.4	11.5271	-3.18963	13.0535	100	110	90	91	5.26316	9.45274
3	10.3417	132	28.3	10.5862	-3.06871	13.4104	60	65	60	64	0	0.775194
4	10.3472	133	32.8	15.2571	-3.02868	13.3759	80	84	60	58	14.2857	18.3099
5	9.99167	139	38.9	13.2939	-2.98294	12.9746	100	102	80	81	11.1111	11.4754					Pr
6	10.0028	129	31.8	11.4794	-3.3387	13.3415	70	75	60	57	7.69231	13.6364
7	10.3417	134	340.8	7.28143	-2.99399	13.3357	90	93	90	86	0	3.91061
8	10.0556	127	29.3	10.3258	-3.38676	13.4423	30	35	30	32	0	4.47761
9	8.44444	125	27	7.61676	-4.18691	12.6313	90	95	70	70	12.5	15.1515
10	8.48889	124	28.5	6.58102	-4.1975	12.6864	60	61	50	48	9.09091	11.9266
11	8.48889	123	26.7	7.94291	-4.22817	12.7171	100	100	110	104	-4.7619	-1.96078
12	8.44444	123	23.8	9.45171	-4.24791	12.6924	80	81	80	78	0	1.88679
13	8.40278	114	24.7	6.93637	-4.53962	12.9424	60	63	60	62	0	0.8
14	8.55	126	29.5	12.8762	-4.10836	12.6584	90	91	70	75	12.5	9.63855
15	7.8	130	44.7	23.9521	-4.33702	12.137	120	120	100	97	9.09091	10.5991
16	7.98889	134	28.6	7.94291	-4.13288	12.1218	30	31	40	43	-14.2857	-16.2162
17	6.62222	122	25.8	11.0412	-5.0815	11.7037	60	60	50	54	9.09091	5.26316
18	8.61667	127	33.6	16.5113	-4.04688	12.6636	20	22	20	68	0	-51.1111
19	8.11944	122	22.6	7.94291	-4.42165	12.5411	130	135	120	115	4	8
20	7.31667	118	21.4	9.45171	-4.88117	12.1978	70	74	60	63	7.69231	8.0292
21	6.24444	107	18.2	7.34926	-5.58635	11.8308	110	110	100	97	4.7619	6.28019
22	8.68056	124	29.8	16.1938	-4.11165	12.7922	110	115	110	106	0	4.0724
23	8.27222	122	26.2	10.0055	-4.35432	12.6265	80	84	80	77	0	4.34783
24	8.70556	122	26.4	8.56956	-4.16334	12.8689	100	102	100	103	0	-0.487805
25	7.39722	114	22.3	9.73181	-4.95372	12.3509	70	70	60	65	7.69231	3.7037
26	6.44167	105	16.5	5.44649	-5.55666	11.9983	90	92	90	90	0	1.0989
27	6.50833	113	25.2	9.73181	-5.34328	11.8516	50	50	40	45	11.1111	5.26316
28	9.79167	120	27.7	9.45171	-3.75542	13.5471	80	84	100	95	-11.1111	-6.14525
30	6.39444	108	25.5	14.6502	-5.50527	11.8997	50	52	50	54	0	-1.88679
31	5.94444	100	18.3	8.26036	-5.85262	11.7971	60	61	70	73	-7.69231	-8.95522
32	6.10833	112	22.8	9.73181	-5.52863	11.637	70	70	60	58	7.69231	9.375
33	7.05556	125	24.9	5.44649	-4.81406	11.8696	90	95	80	80	5.88235	8.57143
34	6.05556	110	23.6	9.45171	-5.59373	11.6493	40	46	30	34	14.2857	15
35	7.35	127	25.2	14.2024	-4.628	11.978	100	103	90	96	5.26316	3.51759
36	6.53056	121	20.5	4.79407	-5.14549	11.676	90	93	90	92	0	0.540541
M	8.1346	122.114	35.74	10.1958	-4.37604	12.5106	75.7143	78.4286	70.2857	72.0857	4.41396	3.87466
SD	1.40003	9.22201	53.368	3.88224	0.839555	0.596315	27.5772	27.9551	26.9516	23.7702	8.43569	12.428

## Sheet: Post-PHV
Name	Age (yrs)	Height (cm)	BM (kg)	BF°/°	PHV	APHV (yrs)
							Unilateral
							RL		LL
							T1	T2	T1	T2	Asymmetry T1 (°/°)	Asymmetry T1 (°/°)
1	16.2889	161	49	8.26036	1.47357	14.8153	125	120	110	100	6.38298	9.09091
2	16.9083	157	39.5	13.6974	1.58951	15.3188	100	110	108	100	-3.84615	4.7619
3	16	152	41.7	9.89675	0.785363	15.2146	110	110	108	100	0.917431	4.7619
4	16.6083	164	45.9	14.4657	1.83934	14.769	80	86	117	120	-18.7817	-16.5049
5	16.2417	146	32	10.1132	0.56603	15.6756	100	102	109	100	-4.30622	0.990099
6	16.4667	142	38.3	13.1285	0.446761	16.0199	100	95	104	105	-1.96078	-5
7	16.5667	143	38.4	1.53611	0.557902	16.0088	120	120	111	110	3.8961	4.34783
8	16.45	159	47.5	16.0969	1.44842	15.0016	80	83	112	115	-16.6667	-16.1616
9	16.6278	163	44.7	13.045	1.79079	14.837	120	117	107	100	5.72687	7.8341
10	16.4861	156	45.3	17.8715	1.2905	15.1956	105	105	113	110	-3.66972	-2.32558
11	16.6583	146	27.4	8.98938	0.785784	15.8725	110	110	97	100	6.28019	4.7619
12	16.7694	150	36.2	6.3626	1.0867	15.6827	115	103	107	100	3.6036	1.47783
13	16.475	152	38.1	11.0907	1.04618	15.4288	100	98	96	100	2.04082	-1.0101
14	16.4139	151	43.1	16.0319	0.953329	15.4606	110	100	103	100	3.28638	0
15	16.8778	156	35.7	14.0877	1.51121	15.3666	110	108	119	120	-3.93013	-5.26316
16	16.1778	159	36.7	10.7906	1.29206	14.8857	110	110	111	105	-0.452489	2.32558
17	16.3806	162	51.6	15.5324	1.58605	14.7945	105	110	97	90	3.9604	10
18	16.5306	153	38.8	13.972	1.1364	15.3942	110	106	107	100	1.38249	2.91262
19	16.7528	153	31.4	9.3378	1.25922	15.4936	100	95	94	100	3.09278	-2.5641
20	16.7056	163	36.9	9.95123	1.83659	14.869	135	132	104	110	12.9707	9.09091
21	16.2222	153	37.3	12.6183	0.965983	15.2562	100	100	89	90	5.82011	5.26316
22	16.5528	158	40.8	9.67631	1.44766	15.1051	60	65	82	90	-15.493	-16.129
23	17.85	155	31.1	7.68271	1.99461	15.8554	120	110	103	100	7.62332	4.7619
24	16.1056	145	28.8	8.00708	0.436064	15.6695	110	100	90	100	10	0
25	16.2111	153	35.7	8.19754	0.959842	15.2513	110	100	108	115	0.917431	-6.97674
26	16.5028	159	43.6	10.8411	1.47873	15.024	70	80	85	90	-9.67742	-5.88235
27	16.2861	155	46.3	12.3547	1.11896	15.1672	90	100	98	105	-4.25532	-2.43902
28	16.2528	160	47.8	9.67631	1.39385	14.8589	100	90	105	110	-2.43902	-10
30	16.65	146	37.2	8.98938	0.781389	15.8686	70	75	74	80	-2.77778	-3.22581
31	16.3111	142	39.7	6.8	0.366967	15.9441	50	57	77	80	-21.2598	-16.7883
M	16.511	153.8	39.55	10.97	1.17419	15.3368	100.833	99.9	101.5	101.5	-1.05382	-1.263
SD	0.339414	6.53584	6.093	3.48107	0.451192	0.400608	19.3909	16.1765	11.4191	9.92645	8.35863	7.82152
